# Supplementary material for: Phytochemicals as Chemo-Preventive and Therapeutic Agents Against Bladder Cancer: A Comprehensive Review
Source: Diseases. 2025 Mar 30;13(4):103. doi: 10.3390/diseases13040103 (PMC12026019; doi:10.3390/diseases13040103)
Supplement: Supplementary file 1 [file diseases-13-00103-s001.zip]

Archive with 1 entries (1 files):
- diseases-3468635-supplementary.pdf
